# Supplementary material for: EASY-NET Program: Methods and Preliminary Results of an Audit and Feedback Intervention in the Emergency Care for Acute Myocardial Infarction in the Lazio Region, Italy
Source: Healthcare (Basel). 2023 Jun 5;11(11):1651. doi: 10.3390/healthcare11111651 (PMC10252972; doi:10.3390/healthcare11111651)
Supplement: Supplementary file 1 [file healthcare-11-01651-s001.zip]

Archive with 1 entries (1 files):
- healthcare-2354467-supplementary.pdf
